# Supplementary material for: Evaluation of Fluorescence Intensity and Antitumor Effect Using Real-Time Imaging in Photoimmunotherapy
Source: Pharmaceuticals (Basel). 2022 Feb 14;15(2):223. doi: 10.3390/ph15020223 (PMC8880675; doi:10.3390/ph15020223)
Supplement: Supplementary file 1 [file pharmaceuticals-15-00223-s001.zip]

Archive with 1 entries (1 files):
- pharmaceuticals-1577000-supplementary.pdf
